# Supplementary material for: Statistical analysis of two arm randomized pre-post designs with one post-treatment measurement
Source: BMC Med Res Methodol. 2021 Jul 24;21:150. doi: 10.1186/s12874-021-01323-9 (PMC8305561; doi:10.1186/s12874-021-01323-9)
Supplement: Supplementary file 1 — Additional file 1. [file 12874_2021_1323_MOESM1_ESM.zip]

Archive with 4 entries (4 files):
- data1.csv
- data2.csv
- data3.csv
- Supplemental material_revised.docx
