# Supplementary material for: Statistical analysis of two arm randomized pre-post designs with one post-treatment measurement
Source: BMC Med Res Methodol. 2021 Jul 24;21:150. doi: 10.1186/s12874-021-01323-9 (PMC8305561; doi:10.1186/s12874-021-01323-9)
Supplement: Supplementary file 1 — Additional file 1. [file 12874_2021_1323_MOESM1_ESM.zip › data1.csv]

subj	y0	y1	trt
1	99.00971261	95.55952327	0
2	91.47286157	77.07518917	0
3	106.3806859	103.3597223	0
4	104.8255983	101.4959247	0
5	68.09552773	74.23107975	0
6	93.19808907	91.42365158	0
7	87.65323513	85.23514582	0
8	77.64173167	86.05961116	0
9	87.95155316	81.06062239	0
10	88.04728395	92.13103293	0
11	131.4127289	137.8073863	0
12	65.45732119	54.82384531	0
13	89.89399122	93.01347	0
14	106.0237629	89.04721872	0
15	110.2823011	110.2473713	0
16	95.46864866	101.0894038	0
17	101.9757136	108.5713497	0
18	117.2342437	107.0332641	0
19	89.13037617	84.5248865	0
20	75.05476061	70.82486113	0
21	102.6472837	101.3948877	0
22	79.37369121	74.20095374	0
23	87.01601705	79.43078179	0
24	89.86255376	86.99436412	0
25	120.5008434	111.0533698	0
26	105.783906	103.8511956	0
27	86.52052112	85.72013957	0
28	83.65253163	84.03070736	0
29	66.43720892	56.09957637	0
30	106.3086958	101.1148487	0
31	98.76319445	91.91143467	0
32	97.20560663	91.19959733	0
33	108.09868	106.4943641	0
34	94.64695198	88.5094069	0
35	89.05770698	84.5612817	0
36	89.19914979	94.51193273	0
37	82.49415924	73.2994116	0
38	99.93932523	92.83469402	0
39	86.84340731	95.84824541	0
40	121.4715925	117.873071	0
41	94.81934096	93.17883586	0
42	97.40965161	101.7662309	0
43	75.31909182	86.1545572	0
44	67.68603646	80.74104522	0
45	99.32134846	96.74902006	0
46	99.48214636	97.09485547	0
47	93.7378794	90.0367054	0
48	69.11408077	70.54593854	0
49	98.32890107	103.144488	0
50	105.4111724	104.3862096	0
51	96.18905549	82.03653698	0
52	100.3359213	89.26743565	0
53	97.36096206	96.2441335	0
54	71.92693742	60.05899222	0
55	100.8835873	97.1682323	0
56	61.09668655	50.59250018	0
57	76.29504271	71.52106051	0
58	82.84142983	73.92196865	0
59	59.3141413	52.25112592	0
60	86.95167774	83.57125806	0
61	88.27684391	82.62182392	0
62	85.967213	83.80532705	0
63	113.6922076	104.0779917	0
64	80.39459696	69.47009752	0
65	95.85972902	83.31691064	0
66	82.71236916	95.45328903	0
67	88.13148468	79.06442669	0
68	77.67306091	60.87942411	0
69	88.7128354	87.89600616	0
70	101.8991244	101.3175664	0
71	102.8408532	96.93300235	0
72	92.00694721	85.90200025	0
73	79.29267093	80.01250399	0
74	85.55954166	83.76166671	0
75	79.75418118	71.98345862	0
76	69.03021066	71.01452517	0
77	106.090013	103.4593058	0
78	68.69520736	69.13714648	0
79	92.18341019	95.90971566	0
80	94.27223525	86.42532593	0
81	62.00417166	61.71242105	0
82	90.07529421	90.803258	0
83	90.41063546	79.18575713	0
84	74.48056935	73.06522615	0
85	78.88134939	73.8506655	0
86	76.14731628	81.10570622	0
87	73.93050352	74.65906358	0
88	99.97915581	95.22146755	0
89	63.07565661	77.33387132	0
90	99.71654236	100.1195238	0
91	87.49926467	70.20867929	1
92	106.8882162	105.8916856	1
93	69.03433069	62.38567901	1
94	74.36491473	67.09049845	1
95	131.4418585	111.8469606	1
96	58.31957465	49.34642403	1
97	81.58689785	76.81819193	1
98	103.5867069	89.48553328	1
99	75.86172671	70.61068771	1
100	99.94718666	86.76895339	1
101	86.75724108	82.46524442	1
102	78.54119188	69.91744102	1
103	71.38194743	70.96861272	1
104	85.00461941	75.28110735	1
105	100.8274198	83.77312044	1
106	88.000105	92.63864422	1
107	94.96929224	98.23692943	1
108	89.80862007	88.77137883	1
109	73.3005391	68.13312817	1
110	97.16713025	85.95454374	1
111	81.27574626	92.30867889	1
112	92.9342776	94.04462671	1
113	116.2502291	117.4629901	1
114	94.5837846	90.18492389	1
115	78.61545658	67.19489929	1
116	113.6375402	101.4020209	1
117	75.21860245	72.58188179	1
118	95.18192569	84.26547602	1
119	85.79448477	79.80358104	1
120	79.49561281	75.48694525	1
121	88.36509282	86.8488371	1
122	119.9718602	108.0984964	1
123	81.38061311	66.97748131	1
124	85.76333327	74.62702197	1
125	80.18539406	69.41671078	1
126	77.08243182	78.63507911	1
127	94.84128352	97.18736257	1
128	78.69050908	81.03933178	1
129	93.94099481	88.73040579	1
130	106.2152207	99.70913182	1
131	90.15256872	88.29491702	1
132	92.9500118	90.13064926	1
133	59.48104708	66.29240672	1
134	100.3055178	88.80342086	1
135	81.18723438	75.65452927	1
136	69.58734628	76.21969758	1
137	99.08037206	94.04639205	1
138	78.39877833	81.05512918	1
139	97.97947335	93.00761477	1
140	103.3856993	94.98863646	1
141	106.9611989	87.58095862	1
142	79.96061119	78.35268957	1
143	90.05063364	78.76068524	1
144	90.2066158	91.11962532	1
145	80.03139666	81.09320021	1
146	78.85981654	78.58129466	1
147	96.38885925	99.46091356	1
148	100.6776945	110.0651654	1
149	96.12750136	86.34773634	1
150	93.54424023	87.60062606	1
151	85.83779006	74.82687236	1
152	101.8316121	96.85598289	1
153	114.5452369	98.39569298	1
154	86.12112981	79.59913547	1
155	107.4355097	105.2377291	1
156	91.44982662	87.90313476	1
157	82.51287752	82.12160507	1
158	80.93419745	68.51493081	1
159	84.1945879	75.83188805	1
160	82.12688621	82.41104743	1
161	86.34798481	80.36108442	1
162	95.55759157	92.20640631	1
163	83.31901291	82.272426	1
164	77.38944138	83.58424339	1
165	100.7143101	88.57667469	1
166	98.64663804	101.5123094	1
167	68.14337378	54.65606775	1
168	83.82606648	75.25278965	1
169	80.86269725	73.85919243	1
170	72.02463299	62.3668664	1
171	79.30276012	68.27041823	1
172	82.61949047	82.27399713	1
173	108.2004277	104.9461809	1
174	86.67299267	90.4783044	1
175	105.5146057	99.95292593	1
176	100.7068366	97.78222488	1
177	83.7773867	71.23884361	1
178	90.03404728	79.09033204	1
179	96.59879227	92.47113612	1
180	75.21917095	74.582432	1
