# Supplementary material for: Statistical analysis of two arm randomized pre-post designs with one post-treatment measurement
Source: BMC Med Res Methodol. 2021 Jul 24;21:150. doi: 10.1186/s12874-021-01323-9 (PMC8305561; doi:10.1186/s12874-021-01323-9)
Supplement: Supplementary file 1 — Additional file 1. [file 12874_2021_1323_MOESM1_ESM.zip › data2.csv]

subj	y0	y1	trt
1	92.89565931	87.37828437	0
2	64.63039225	66.82925629	0
3	54.36134986	50.62983288	0
4	117.397341	109.9881613	0
5	70.24724158	73.18397073	0
6	80.08606302	76.71865446	0
7	74.358669	65.75734822	0
8	84.24025101	75.45226682	0
9	113.6087644	117.9934045	0
10	90.96534545	101.591063	0
11	110.2297987	116.821099	0
12	89.41340786	86.19868725	0
13	87.4106824	80.04909441	0
14	129.6436014	131.5276616	0
15	76.34686211	75.04497628	0
16	91.78897643	88.596994	0
17	84.61926247	74.18641297	0
18	94.29583321	102.9351315	0
19	113.7198519	121.2155764	0
20	102.6013291	88.41828372	0
21	115.6235215	104.7390943	0
22	97.36891994	101.4574686	0
23	105.4646183	97.5115187	0
24	74.95247441	67.34567396	0
25	73.11188325	79.63425562	0
26	97.48486348	93.60006753	0
27	93.64909227	82.29193345	0
28	98.28631828	96.73574767	0
29	90.93902286	85.6475504	0
30	90.50050383	90.01504235	0
31	96.68482038	93.1920151	0
32	72.71687877	75.75008925	0
33	80.86099456	76.49816953	0
34	87.55680706	94.06136748	0
35	72.36733814	61.42406754	0
36	81.74609189	80.47307165	0
37	93.17205052	87.58951326	0
38	88.83746321	80.98816761	0
39	101.5939	92.14164746	0
40	72.41662462	84.29963258	0
41	60.15538274	48.93090971	0
42	73.57909755	72.10084259	0
43	76.84506029	77.73882748	0
44	98.78393661	91.33814072	0
45	60.84987249	60.22507578	0
46	72.0014287	66.13768712	0
47	76.2667571	73.44729134	0
48	81.28658681	75.0248354	0
49	71.48865194	72.81996802	0
50	109.8175133	114.1190851	0
51	93.29685006	82.48093849	0
52	107.2215425	104.3063882	0
53	106.515741	106.2922302	0
54	107.6290169	95.00241377	0
55	102.4268625	100.2874471	0
56	86.20607677	88.08082576	0
57	110.6338204	126.0613463	0
58	85.97095055	76.79472309	0
59	98.37522702	88.25695789	0
60	69.74910067	73.73664985	0
61	94.40236113	93.10850616	0
62	74.50055519	69.01344965	0
63	45.62532156	38.73196734	0
64	87.37704001	75.41024717	0
65	90.14346443	84.744916	0
66	88.33346798	88.85141201	0
67	90.17106822	84.7525309	0
68	68.66565116	68.71682997	0
69	61.42201319	58.43003159	0
70	105.834875	106.7699673	0
71	76.26154295	80.15809938	0
72	105.2805659	101.6119021	0
73	92.04670178	94.05801287	0
74	72.63650581	77.3154058	0
75	60.92381888	59.93877642	0
76	91.57852833	95.67397346	0
77	95.89790046	105.5074228	0
78	89.59158645	83.96482269	0
79	80.63202735	78.1895804	0
80	93.74386439	92.21926866	0
81	106.2689019	109.0801337	0
82	81.54911577	87.79801713	0
83	77.007302	76.05031666	0
84	98.84477413	99.99642519	0
85	102.3410191	108.1561273	0
86	73.05298535	82.08040285	0
87	102.0647178	113.7289413	0
88	87.54349132	82.58745148	0
89	56.52542899	50.15795263	0
90	87.46168696	85.23433484	0
91	96.74460532	83.65325543	1
92	67.69995105	67.52458215	1
93	109.0145647	91.91998216	1
94	69.70082831	78.11810169	1
95	64.61800539	61.65608919	1
96	98.27014635	105.8165587	1
97	96.33378606	85.42464328	1
98	92.25374915	101.9942778	1
99	91.91099965	97.67621182	1
100	74.1041074	80.95787469	1
101	95.74519846	109.4512916	1
102	118.3018126	92.99922947	1
103	95.6466332	89.22613991	1
104	90.43959823	94.02361892	1
105	68.11599988	71.54102684	1
106	79.88754536	71.87238158	1
107	71.71156091	93.82263534	1
108	98.17250235	77.7266098	1
109	87.78951996	91.22523536	1
110	95.08801639	84.99068561	1
111	95.95129716	81.82418271	1
112	103.3462058	100.9746293	1
113	87.01954631	99.36700171	1
114	83.57877235	84.81793762	1
115	72.4121407	72.75604114	1
116	94.8491188	78.04298254	1
117	101.2676585	70.3439816	1
118	68.5030282	61.88998627	1
119	99.82257051	85.92194278	1
120	65.52372376	68.16349186	1
121	85.18552667	89.80388618	1
122	114.8200761	99.5936174	1
123	98.71884942	63.2287024	1
124	83.59326906	73.77558257	1
125	71.68758861	76.12724199	1
126	103.5512411	100.64636	1
127	68.40254143	66.66013203	1
128	107.0873517	89.69031486	1
129	90.47412977	82.27202455	1
130	105.983363	98.69257638	1
131	90.47277723	98.81106209	1
132	86.65691578	67.50198264	1
133	104.6018762	93.75048843	1
134	90.18064833	88.55508929	1
135	85.66680498	71.20867548	1
136	92.25548032	97.26840931	1
137	92.89023784	94.44650129	1
138	97.17314665	90.78173841	1
139	72.87022158	94.63355168	1
140	93.14071278	93.67414323	1
141	99.06508076	81.6712636	1
142	92.95320073	88.83435436	1
143	67.77691352	75.53076325	1
144	107.7129174	120.9441164	1
145	84.44037714	91.31909462	1
146	107.1061959	104.101433	1
147	98.83089309	72.68017142	1
148	71.16616998	66.7288753	1
149	85.51840183	92.94771451	1
150	70.6385135	61.62769346	1
151	52.08946258	50.67387597	1
152	101.819059	94.4580808	1
153	75.84069095	63.15497899	1
154	87.25976003	73.12498099	1
155	97.72941735	85.19659109	1
156	69.29554889	62.37825606	1
157	81.88748529	91.39210562	1
158	81.62286642	79.75846707	1
159	75.32017618	72.77186398	1
160	103.8595414	73.78263327	1
161	95.0348509	65.28621767	1
162	89.7378313	78.96079843	1
163	73.75992356	60.07559319	1
164	75.17563662	71.87270853	1
165	87.47298236	97.15074941	1
166	80.39751077	83.93754294	1
167	82.07145231	100.0991378	1
168	82.89998457	82.53921056	1
169	94.26797588	71.86038873	1
170	92.65757026	95.86591346	1
171	93.12923886	77.33002017	1
172	87.35939373	87.94096164	1
173	74.77076203	73.95157157	1
174	97.812847	93.1875257	1
175	111.7891741	100.3431147	1
176	90.60821068	71.42853616	1
177	108.1425305	86.89036034	1
178	100.6442795	77.22889021	1
179	107.6687223	111.0027425	1
180	85.88438149	79.60394611	1
