# Supplementary material for: Statistical analysis of two arm randomized pre-post designs with one post-treatment measurement
Source: BMC Med Res Methodol. 2021 Jul 24;21:150. doi: 10.1186/s12874-021-01323-9 (PMC8305561; doi:10.1186/s12874-021-01323-9)
Supplement: Supplementary file 1 — Additional file 1. [file 12874_2021_1323_MOESM1_ESM.zip › data3.csv]

subj	y0	y1	trt
1	100.6117984	106.1322296	0
2	67.64014985	58.37968619	0
3	59.56808768	60.37446949	0
4	121.8582121	119.4481349	0
5	80.03422502	75.49630987	0
6	88.14708754	90.16963846	0
7	91.63382572	87.69042738	0
8	101.1885677	104.1493773	0
9	97.3000575	92.43843874	0
10	105.1897246	107.0881876	0
11	92.4111015	100.6866788	0
12	99.09635287	88.24797303	0
13	92.17717867	84.65474172	0
14	103.4667916	97.62832505	0
15	98.48274063	109.097142	0
16	104.1927427	94.40724472	0
17	78.89226289	71.95838093	0
18	95.98787159	94.44620415	0
19	88.25545975	83.35278125	0
20	120.1498271	115.6336376	0
21	90.47355837	77.91149173	0
22	83.69837202	77.39880661	0
23	91.26019558	104.8595154	0
24	66.82954584	69.75528201	0
25	93.99134941	97.96040733	0
26	75.81839426	80.75629439	0
27	99.41119707	99.37856648	0
28	86.09596776	88.04071543	0
29	75.89734887	80.41933879	0
30	82.73574484	82.54329868	0
31	76.77985345	82.79210913	0
32	86.73406329	71.58063206	0
33	104.1027372	103.3162532	0
34	79.05620219	70.79544719	0
35	92.17579886	77.95125537	0
36	103.3842697	99.68136053	0
37	103.156464	95.11494106	0
38	95.90927764	89.93858829	0
39	107.2683081	107.5506515	0
40	92.32943288	88.10674155	0
41	95.14127581	81.12029519	0
42	71.81454173	68.04723678	0
43	97.35023574	93.00123661	0
44	75.48182476	70.44359625	0
45	86.18456443	85.65848524	0
46	124.3476265	114.0159524	0
47	102.8051865	105.9392717	0
48	96.9774544	93.91542885	0
49	66.83400102	73.91617576	0
50	71.30372439	69.67055156	0
51	81.98188108	76.5411159	0
52	85.12209253	68.24171416	0
53	73.76223591	71.5679728	0
54	86.88914751	77.3146853	0
55	65.95539819	64.30644445	0
56	81.45863859	87.2806974	0
57	102.1323227	98.66619553	0
58	104.2509328	94.98565445	0
59	91.59068184	94.04640578	0
60	77.51450221	84.03439726	0
61	101.81847	87.89001685	1
62	84.68220454	72.69557924	1
63	84.19719004	88.94807105	1
64	69.13048622	72.48733557	1
65	72.06453958	71.36048887	1
66	81.94110357	85.23282187	1
67	82.30951035	77.60030107	1
68	99.83521235	87.03424047	1
69	65.49465244	71.15088555	1
70	82.36170643	82.2125391	1
71	109.2359924	114.1512418	1
72	101.4701924	84.29293782	1
73	73.43679039	74.52428511	1
74	82.84654411	94.73668856	1
75	96.42428375	92.22717438	1
76	99.20141491	90.6732175	1
77	92.06295036	94.34737276	1
78	100.4543216	86.11602721	1
79	90.11869277	80.02213702	1
80	75.74997442	67.35710348	1
81	104.9189824	80.23892036	1
82	92.01811573	85.74277284	1
83	86.23153704	81.25520224	1
84	96.3862422	100.0692094	1
85	98.85258897	97.92043766	1
86	92.41004442	75.97443419	1
87	76.58195622	75.68911098	1
88	86.33722627	75.44450645	1
89	73.2398865	73.5524625	1
90	86.31907676	92.59750256	1
91	75.4601946	68.66789974	1
92	94.07758675	92.74507287	1
93	87.22412052	70.61333469	1
94	89.61502371	66.70791592	1
95	99.52125934	84.44982016	1
96	87.87077522	106.5573029	1
97	106.9860544	89.23134508	1
98	86.35082356	92.23694003	1
99	106.2704835	89.00868909	1
100	110.9177189	95.70823896	1
101	82.16462513	77.25926563	1
102	88.66620714	73.96062347	1
103	72.01424441	72.40456853	1
104	80.46445511	83.30155326	1
105	77.36019874	94.53034886	1
106	105.3220963	113.1007644	1
107	94.04994352	79.43468334	1
108	96.49395457	100.4522954	1
109	93.81827047	100.8717327	1
110	98.51814226	80.12972764	1
111	84.51025793	84.1956095	1
112	97.69415881	105.6570706	1
113	93.88568385	70.98844163	1
114	81.4504147	98.71609974	1
115	80.13990611	84.42750692	1
116	98.2250819	91.26537012	1
117	99.56835391	91.38121437	1
118	77.04351351	64.83760543	1
119	84.14842442	94.29539188	1
120	90.94775108	89.68245077	1
121	104.2503406	86.83288386	1
122	66.53231504	61.11521677	1
123	64.17176881	83.8960092	1
124	92.75445857	70.85873698	1
125	106.352137	85.73217969	1
126	84.68508355	82.9613521	1
127	114.102911	99.16030577	1
128	101.6376819	88.88008132	1
129	76.50862955	69.37511331	1
130	78.7558281	75.533214	1
131	91.63720747	82.05461626	1
132	64.75514815	72.57939345	1
133	96.9232933	90.17914428	1
134	98.66391552	103.0027648	1
135	91.36392014	75.89948451	1
136	75.95950082	64.29906949	1
137	91.87989339	75.10745176	1
138	83.53741295	84.33424913	1
139	92.13430599	81.34565523	1
140	70.47486976	61.38695248	1
141	85.49794211	97.1497496	1
142	87.77643414	74.16736906	1
143	95.08599742	74.38783094	1
144	104.835381	84.01873647	1
145	88.25251479	78.63036703	1
146	62.43432854	64.2156703	1
147	103.9813682	89.98108788	1
148	74.8891868	80.87757756	1
149	103.1561766	80.19475943	1
150	73.06134972	67.23536914	1
151	96.53983386	95.35250127	1
152	104.6160403	71.9848197	1
153	72.46732047	77.27243689	1
154	86.88600715	72.10878776	1
155	104.9864063	113.8481421	1
156	109.1577305	94.19119053	1
157	79.27810363	86.07840583	1
158	86.48949736	87.90364709	1
159	97.8028308	81.22021424	1
160	73.46949815	81.76805955	1
161	96.08600687	99.43224534	1
162	99.9775386	91.9356357	1
163	79.35021569	81.19352774	1
164	97.89522901	92.24609483	1
165	83.28575653	92.30961794	1
166	68.84218113	70.46622196	1
167	91.71195906	95.05601674	1
168	75.42848322	63.28988701	1
169	114.224599	95.36717194	1
170	97.68885844	83.97898477	1
171	105.8992745	99.35776659	1
172	89.64631894	58.93427242	1
173	108.0567605	89.55649752	1
174	119.4607982	113.033486	1
175	97.95396485	93.73812814	1
176	95.03384973	80.16329917	1
177	86.54794169	74.35765219	1
178	103.7680331	95.67661129	1
179	98.62514996	85.32196862	1
180	96.29217719	71.37532697	1
